# Supplementary material for: Complement C3 Reduces Apoptosis via Interaction with the Intrinsic Apoptotic Pathway
Source: Cells. 2023 Sep 15;12(18):2282. doi: 10.3390/cells12182282 (PMC10528058; doi:10.3390/cells12182282)
Supplement: Supplementary file 1 [file cells-12-02282-s001.zip]

Archive with 1 entries (1 files):
- cells-2570218-supplementary.pdf
